# Supplementary material for: CircSATB1 Promotes Colorectal Cancer Liver Metastasis through Facilitating FKBP8 Degradation via RNF25‐Mediated Ubiquitination
Source: Adv Sci (Weinh). 2025 Feb 8;12(13):2406962. doi: 10.1002/advs.202406962 (PMC11967755; doi:10.1002/advs.202406962)
Supplement: Supplementary file 2 — Supplemental Table 1 [file ADVS-12-2406962-s005.xlsx]

## Sheet: Sheet1
TableS1. Associations between the expression of hsa_circ_0064557 and clinical factors of CRC patients in cohort 2
Characters	hsa_circ_0064557		χ2	p value
	Low	High
Number	60	60
Age
≤65	34	35	0.03	0.854
>65	26	25
Gender
Female	19	22	0.33	0.564
Male	41	38
T stage
T 1+2	16	4	8.64	<0.01
T 3+4	44	56
N stage
N0	45	20	20.98	<0.01
N+	15	40
Liver metastasis
No	53	37	11.38	<0.01
Yes	7	23
Tumor size (cm)
<5	35	36	0.03	0.853
≥5	25	24
Vascular invasion
No	55	40	11.37	<0.01
Yes	5	20
Nerve invasion
No	52	39	7.68	<0.01
Yes	8	21
TNM stage
I-II	44	12	34.29	<0.01
III-IV	16	48
CEA (ng/ml)
<4.7	32	21	4.09	0.043
≥4.7	28	39
P < 0.05 is considered statistically significant. Chi-square test is used to determine statistical significance.
