# Supplementary material for: CircSATB1 Promotes Colorectal Cancer Liver Metastasis through Facilitating FKBP8 Degradation via RNF25‐Mediated Ubiquitination
Source: Adv Sci (Weinh). 2025 Feb 8;12(13):2406962. doi: 10.1002/advs.202406962 (PMC11967755; doi:10.1002/advs.202406962)
Supplement: Supplementary file 3 — Supplemental Table 2 [file ADVS-12-2406962-s004.xlsx]

## Sheet: proteins
Table S2. 12 proteins within 35 kDa and 70kDa in DLD-1 and RKO cells
Protein	Abundance in DLD-1 cells	Abundance in RKO cells
RNF25	8.56036e+06	2.3891e+06
FKBP8	1.75225e+06	1.01559e+07
LYN	1.53747e+06	1.47369e+06
PEX3	910592	297726
IGHG1	907686	1.18751e+06
ZC2HC1C	423739	807047
NPFFR2	409391	972799
PRAMEF13	343709	698752
AURKB	317318	2.16157e+06
NAPG	230903	270763
DEK	152651	1.46878e+06
OGFOD3	100768	1.74461e+06
