# Supplementary material for: CircSATB1 Promotes Colorectal Cancer Liver Metastasis through Facilitating FKBP8 Degradation via RNF25‐Mediated Ubiquitination
Source: Adv Sci (Weinh). 2025 Feb 8;12(13):2406962. doi: 10.1002/advs.202406962 (PMC11967755; doi:10.1002/advs.202406962)
Supplement: Supplementary file 4 — Supplemental Table 3 [file ADVS-12-2406962-s006.xlsx]

## Sheet: Sheet1
				TableS3. Associations between the protein level of FKBP8 and clinical factors of CRC patients in cohort 3
				Characters	FKBP8 H-Score		χ2	p value
					Low	High
				Number	28	28
				Age			0.286	0.593
				≤65	13	15
				>65	15	13
				Gender			2.695	0.101
				Female	14	8
				Male	14	20
				Tumor size (cm)			2.625	0.105
				<5	19	13
				≥5	9	15
				Vascular invasion			6.788	0.009
				No	18	26
				Yes	10	2
				Nerve invasion			3.31	0.069
				No	21	26
				Yes	7	2
				TNM stage			5.793	0.016
				I-II	10	19
				III-IV	18	9
				P < 0.05 is considered statistically significant. Chi-square test is used to determine statistical significance.
