# Supplementary material for: CircSATB1 Promotes Colorectal Cancer Liver Metastasis through Facilitating FKBP8 Degradation via RNF25‐Mediated Ubiquitination
Source: Adv Sci (Weinh). 2025 Feb 8;12(13):2406962. doi: 10.1002/advs.202406962 (PMC11967755; doi:10.1002/advs.202406962)
Supplement: Supplementary file 5 — Supplemental Table 4 [file ADVS-12-2406962-s003.xlsx]

## Sheet: Sheet1
				TableS4. Associations between the protein level of RNF25 and clinical factors of CRC patients in cohort 3
				Characters	RNF25 H-Score		χ2	p value
					Low	High
				Number	28	28
				Age			2.571	0.109
				≤65	17	11
				>65	11	17
				Gender			0.299	0.584
				Female	10	12
				Male	18	16
				Tumor size (cm)			1.167	0.28
				<5	14	18
				≥5	14	10
				Vascular invasion			1.697	0.193
				No	24	20
				Yes	4	8
				Nerve invasion			1.191	0.275
				No	25	22
				Yes	3	6
				TNM stage			5.793	0.016
				I-II	19	10
				III-IV	9	18
				P < 0.05 is considered statistically significant. Chi-square test is used to determine statistical significance.
