# Supplementary material for: CircSATB1 Promotes Colorectal Cancer Liver Metastasis through Facilitating FKBP8 Degradation via RNF25‐Mediated Ubiquitination
Source: Adv Sci (Weinh). 2025 Feb 8;12(13):2406962. doi: 10.1002/advs.202406962 (PMC11967755; doi:10.1002/advs.202406962)
Supplement: Supplementary file 6 — Supplemental Table 5 [file ADVS-12-2406962-s007.xlsx]

## Sheet: cohort 1-24
The clinical factors of 24 CRC patients in cohort 1
Patient	Gender	Age	T	N	LM（negative 0，positive 1）
1	male	71	3	0	1
2	female	56	3	2	1
3	male	63	3	1	1
4	male	62	3	0	1
5	female	56	4	2	1
6	female	48	3	2	1
7	female	60	3	1	1
8	female	55	3	1	1
9	male	53	2	1	1
10	male	67	3	1	1
11	female	40	4a	1	1
12	male	49	4a	1	1
13	female	54	1	0	0
14	male	51	2	0	0
15	female	54	3	1	0
16	male	57	3	0	0
17	female	65	3	1	0
18	male	65	3	1	0
19	female	55	3	1	0
20	male	55	3	0	0
21	male	49	3	2	0
22	female	68	2	0	0
23	female	64	1	0	0
24	male	57	3	0	0

## Sheet: cohort2-120
The clinical factors of 120 CRC patients in cohort 2
Patient	Gender	Age	CEA (ng/ml)	Tumor size (cm)	T	N	LM	TNM	Vascular invasion（negative 0，positive 1）	Nerve invasion （negative 0，positive 1）
1	male	53	1.53	6.5	3	1	1	4	1	1
2	male	55	10.58	5	3	1	1	4	0	0
3	female	60	6.24	4	3	2	1	4	0	1
4	male	40	11.55	5	3	2	1	4	1	1
5	male	52	3.1	3.5	3	1	0	3	1	1
6	male	76	5.35	4.5	3	0	0	2	0	0
7	male	55	1.74	6.5	3	2	1	4	1	0
8	male	73	21.57	5	3	1	0	3	0	1
9	male	70	7.77	3	3	1b	0	3	0	1
10	male	45	1.90	4.5	3	1	1	4	0	1
11	male	72	5.47	3.5	3	2	1	4	1	1
12	female	65	14.52	5.5	3	2	1	4	0	1
13	female	49	4.36	6	3	0	0	2	0	0
14	male	79	2.33	5	3	0	0	2	0	0
15	female	63	1.36	6	3	0	0	2	0	0
16	male	77	4.35	4	3	0	0	2	0	0
17	female	63	9.5	1	1	1	1	4	0	0
18	female	64	144.5	6.5	3	2b	0	3	1	1
19	female	52	1.84	3	3	0	1	4	0	0
20	male	71	25.12	4	3	0	1	4	1	0
21	female	60	141.9	4	4	0	1	4	0	0
22	male	55	16.59	6.2	3	0	1	4	1	1
23	female	61	6.33	2.5	3	0	1	4	0	0
24	male	68	20.24	4	3	0	1	4	0	1
25	male	47	30.44	6	3	0	0	2	0	0
26	male	58	53.24	2.5	4	2	1	4	0	1
27	female	66	3.77	4.5	3	1a	0	3	1	1
28	male	67	3.4	3	3	1b	0	3	0	0
29	male	58	4.07	4	3	2	0	3	1	1
30	female	66	146.1	4.5	4	1	1	4	1	0
31	male	67	3.73	5	3	0	1	4	0	0
32	male	51	56.59	4	3	1c	0	3	1	1
33	female	54	30.65	1.5	3	1	1	4	0	0
34	male	65	3.24	4.5	3	0	1	4	1	0
35	female	32	159.8	3.5	3	2	0	3	0	0
36	female	80	22.25	6	3	1a	0	3	0	1
37	male	50	28.72	3	3	2	1	4	1	1
38	male	81	9.91	5	3	1	0	3	0	0
39	male	60	18.18	5	3	1	0	3	1	0
40	male	86	7.87	2.5	2	0	0	1	0	0
41	male	60	36.65	4	3	1	0	3	0	0
42	female	61	68.14	4	3	1	0	3	0	0
43	male	72	3.12	9	3	1	0	3	1	0
44	female	81	19.37	4	3	1	0	3	0	1
45	female	72	7.88	3	3	2	0	3	0	1
46	male	32	5.52	7	3	2	1	4	0	0
47	male	60	1.98	3	2	0	0	1	0	0
48	male	63	45.02	4	3	1	0	3	0	0
49	male	71	8.53	2	2	0	0	1	1	0
50	male	56	8.28	5.5	3	1	0	3	1	0
51	female	66	4.58	4.5	3	1	0	3	1	0
52	male	88	9.36	3.5	3	0	0	2	0	0
53	female	74	1.17	5	3	0	0	2	0	0
54	male	65	11.59	6	3	1	0	3	0	0
55	male	70	89.49	4	4	1	1	4	0	0
56	female	70	24.40	3	3	1	0	3	0	0
57	female	36	1.21	5.5	3	2	0	3	0	0
58	male	41	1.23	11	3	0	0	2	0	0
59	female	52	2	6.5	3	1	0	3	0	0
60	male	66	5.95	4	3	1	0	3	1	1
61	male	87	3.1	4	2	1	0	3	0	0
62	female	59	17.93	4.5	3	1	1	4	0	0
63	male	53	2.52	3.5	2	1	0	3	0	0
64	female	82	12.78	2.5	3	0	0	2	0	0
65	male	63	1.73	4	3	0	0	2	0	0
66	male	73	44.78	12	3	0	0	2	0	0
67	female	63	2.62	4.5	3	0	0	2	0	0
68	female	65	1.47	4	3	0	0	2	0	0
69	male	81	7.07	2.5	3	0	0	2	1	1
70	female	54	27.99	4.8	3	0	0	3	0	0
71	female	60	2.56	4	3	0	0	2	0	0
72	male	45	2.07	4.5	3	0	0	2	0	0
73	male	53	6.48	5	3	0	0	2	0	0
74	male	74	4.68	5.5	3	0	0	2	0	0
75	male	58	93.84	4	3	2	1	4	0	1
76	male	61	1.34	5.3	3	0	0	2	0	0
77	male	47	8.35	7.5	3	0	0	2	0	0
78	male	50	9.26	7.5	3	0	0	2	0	1
79	male	65	4.11	6.5	3	0	0	2	0	0
80	female	80	4.3	4.5	3	0	0	2	0	0
81	male	65	7.66	5	3	0	0	2	0	0
82	male	78	3.74	8	3	0	0	2	0	0
83	male	84	6.06	6	3	0	0	2	0	0
84	male	54	15.36	5.5	3	0	0	2	0	0
85	male	82	33.96	5.5	3	0	0	2	0	0
86	female	68	6.73	6	3	0	0	2	0	0
87	male	63	2.09	5	3	0	0	2	0	0
88	male	52	1.72	5	3	1	0	3	0	0
89	male	79	20.11	3	3	1	0	3	1	0
90	female	87	4.22	5	2	0	0	1	0	0
91	male	67	4.43	3.5	2	0	0	1	0	0
92	male	58	11.32	4.5	3	1	1	4	0	1
93	male	54	2.03	3.2	3	2	1	4	0	0
94	male	57	2.15	7	3	0	0	2	0	0
95	male	86	1.83	5.5	3	0	0	2	0	0
96	male	69	4.85	3.5	3	0	0	2	0	0
97	male	65	1.5	6.5	3	0	0	2	0	0
98	female	65	3.24	5	3	2	1	4	1	1
99	male	67	39.87	6	3	1	1	4	0	0
100	male	56	7.94	3	3	2	1	4	0	0
101	female	49	1.23	4.5	3	0	0	2	0	0
102	female	59	6.21	5.5	3	0	0	2	0	0
103	female	28	35.28	5	4	0	0	2	0	0
104	male	51	19.72	4.5	3	2	0	3	0	1
105	female	72	2.03	4	2	0	0	1	0	0
106	male	50	23.57	2.6	3	2	0	3	0	0
107	male	70	17.33	4.5	3	0	0	2	0	0
108	male	69	3.84	4.5	2	0	0	1	0	0
109	male	53	7.78	4.5	2	0	0	1	0	0
110	female	58	3.29	4.5	2	0	0	1	0	0
111	female	71	2.57	3	2	0	0	1	0	0
112	male	67	5.06	6	2	0	0	1	0	0
113	male	78	1.57	4.5	2	0	0	1	0	0
114	male	68	17.92	6.5	3	1	0	3	1	1
115	male	73	2.08	4.7	3	1	0	3	0	1
116	female	60	2.2	2.6	2	0	0	1	0	0
117	male	82	2.28	3	2	0	0	1	0	0
118	female	53	1.55	4	2	0	0	1	0	0
119	female	64	2.76	3	2	0	0	1	1	0
120	male	70	6.25	3	2	0	0	1	0	0

## Sheet: cohort 3-56
The clinical factors of 56 CRC patients in cohort 3
Patient	Gender	Age	CEA (ng/ml)	Tumor size (cm)	TNM	Vascular invasion（negative 0，positive 1）	Nerve invasion （negative 0，positive 1）
1	male	67	39.87	6	4	0	0
2	male	70	1.92	2.5	2	0	0
3	female	52	2.08	5	1	0	0
4	male	67	3.73	5	4	0	0
5	male	69	3.34	6.5	3	0	0
6	male	68	20.24	4	4	0	1
7	male	56	7.94	3	4	0	0
8	male	75	3.92	5.5	1	0	0
9	female	85	2.47	5.5	2	0	0
10	female	62	4.4	4	2	0	0
11	male	45	2.25	4	3	0	0
12	male	31	3.75	3.7	3	1	1
13	male	62	17.97	4.5	2	0	0
14	female	69	1.85	6	3	0	0
15	male	61	4.52	6	2	0	0
16	male	62	7.53	6	2	0	0
17	male	73	3.57	5	2	0	0
18	male	60	2.95	4	1	0	0
19	female	56	5.88	4	1	0	0
20	male	64	16.65	6	3	0	0
21	male	36	2.84	6	1	0	0
22	male	78	6.61	5.5	2	1	0
23	male	50	6.34	5.5	1	0	0
24	female	51	94.16	6.5	2	0	0
25	female	67	3.93	2.5	1	0	0
26	male	48	0.6	2.5	3	1	0
27	female	62	2.12	3	1	0	0
28	female	66	8.6	4.5	3	0	0
29	female	55	16.89	3.5	3	1	1
30	male	67	4.1	3.5	1	0	0
31	male	70	21.66	3.5	3	1	1
32	male	53	15.48	4.8	3	0	0
33	male	72	2.3	5.5	3	0	0
34	female	77	7.43	3.5	3	0	0
35	male	65	4.2	11	2	0	0
36	male	80	1.83	4.8	2	0	0
37	female	47	3.54	3	3	0	0
38	male	50	0.622	3.5	1	1	0
39	female	51	1.01	6	2	0	0
40	male	45	9.15	3	3	0	0
41	male	70	4.86	5.5	1	0	0
42	male	70	7.22	3	3	1	1
43	female	64	1.87	2.5	3	1	1
44	female	71	1.74	6.5	4	1	1
45	male	71	5.45	7	1	0	1
46	female	54	2.81	3.5	1	0	0
47	male	47	4.14	2	3	1	0
48	female	64	0.88	3.5	1	0	0
49	male	39	96.18	3	3	0	1
50	male	77	2.21	2.3	3	1	0
51	female	83	8.88	4.5	3	1	0
52	male	71	1.62	6	2	0	0
53	female	67	1.33	4	1	0	0
54	female	73	17.24	6	3	0	0
55	female	69	3.26	3.5	1	0	0
56	female	72	74.48	6	3	0	0

## Sheet: cohort 4-60
The clinical factors of 60 CRC patients in cohort 4
Patient	Gender	Age	T	N	LM（negative 0，positive 1）
1	male	64	3	1	1
2	male	70	4	1	1
3	male	57	3	0	1
4	female	51	3	1	1
5	male	57	3	2	1
6	male	51	3	1	1
7	male	66	4	1	1
8	female	68	3	1	1
9	male	68	3	0	1
10	male	72	4	2	1
11	male	52	3	1	1
12	male	57	4	1	1
13	female	54	3	2	1
14	male	52	3	1	1
15	male	59	3	1	1
16	female	57	3	0	1
17	male	63	3	2	1
18	female	61	3	0	1
19	female	36	3	1	1
20	female	67	3	0	1
21	male	66	3	2	1
22	male	51	3	1	1
23	female	63	3	0	1
24	male	64	3	1	1
25	female	54	4	1	1
26	male	75	3	1	1
27	male	51	3	2	1
28	male	64	3	0	1
29	male	51	3	2	1
30	male	57	4	1	1
31	male	59	2	0	0
32	female	58	1	0	0
33	female	62	3	2	0
34	male	61	2	0	0
35	female	67	3	1	0
36	male	61	2	1	0
37	female	57	3	0	0
38	male	56	3	0	0
39	male	67	3	0	0
40	female	65	3	0	0
41	female	65	3	0	0
42	male	62	1	0	0
43	male	57	3	0	0
44	male	57	3	0	0
45	male	56	2	2	0
46	male	62	2	0	0
47	male	31	3	2	0
48	male	67	3	1	0
49	female	58	2	0	0
50	female	34	3	2	0
51	female	75	2	0	0
52	male	69	3	1	0
53	male	67	2	0	0
54	male	63	2	0	0
55	female	49	2	0	0
56	male	58	3	1	0
57	male	74	3	0	0
58	male	74	3	0	0
59	female	81	2	0	0
60	female	75	3	0	0
