# Supplementary material for: CircSATB1 Promotes Colorectal Cancer Liver Metastasis through Facilitating FKBP8 Degradation via RNF25‐Mediated Ubiquitination
Source: Adv Sci (Weinh). 2025 Feb 8;12(13):2406962. doi: 10.1002/advs.202406962 (PMC11967755; doi:10.1002/advs.202406962)
Supplement: Supplementary file 7 — Supplemental Table 6 [file ADVS-12-2406962-s001.xlsx]

## Sheet: Sheet2
Table S6.Sequences in this study
qRT-PCR Primers
Descriptions		Sequence (5'-3')
hsa_circ_0064557	Forward Primer	ACAATGGTCGCACACCACAG
(circSATB1)	(divergent)
	Reverse Primer	AGATCACCTGTGAAAGGGGG
	(divergent)
hsa_circ_0064554	Forward Primer	TGGTCAAAAGACTCTCCGACAA
	(divergent)
	Reverse Primer	GGGTCTTCTGTCGGTTTTCCT
	(divergent)
hsa_circ_0064555	Forward Primer	TCAGCAGGAAATGAAGCGTG
	(divergent)
	Reverse Primer	ATCTTGGCTGGTGGACCCTT
	(divergent)
hsa_circ_0064556	Forward Primer	AGGAGTGCCCCCTTTCACA
	(divergent)
	Reverse Primer	TGTTCTTTCCCCTGAGTTGCC
	(divergent)
hsa_circ_0064558	Forward Primer	TCTTACGTGACAGATGCCCC
	(divergent)
	Reverse Primer	TTCTTTCCCCTGAGTTGCCTC
	(divergent)
GAPDH	Forward Primer	GAACGGGAAGCTCACTGG
	Reverse Primer	GCCTGCTTCACCACCTTCT
SATB1	Forward Primer	TGGGCTCGTATCAACACC
	Reverse Primer	AAGGACTGCTGGGCTAAAA
RNF25	Forward Primer	ACACCCTGTTACCACTACTTCC
	Reverse Primer	GCCTTCTGTTTGGTTGTAGCAT
LYN	Forward Primer	AGGCTCTACGCTGTGGTCACC
	Reverse Primer	TTGCCACCTTCATCGCTCTTCAG
FKBP8	Forward Primer	AACCTTCCAACAAGACGATCC
	Reverse Primer	CCCAGCATTTTCCGGTACAAG
short hairpin RNAs (shRNAs) target sequences
Descriptions	Target Sequence (5'-3')
sh1-hsa_circ_0064557	CTTTCACAGGTGATCTTTA
sh2-hsa_circ_0064557	CACAGGTGATCTTTAGACA
sh2-FKBP8	GTCACTGCTGACTCCAAGTA
sh3-FKBP8	CCAAAGTGGACATGACGTTC
sh1-RNF25	GAGTCCATCTATCTAGATGA
sh3-RNF25	CGAAACCCAGAAAGCTATGC
Probe for RNA pull down
Descriptions	Target Sequence (5'-3')
hsa_circ_0064557(circSATB1)	CCCCCTTTCACAGGTGATCT
Probe for FISH
Descriptions	Target Sequence (5'-3')
hsa_circ_0064557(circSATB1)	CCCCCTTTCACAGGTGATCT
